# Supplementary material for: Visual Signaling in the Semi-Fossorial Lizard Pholidobolus montium (Gymnophthalmidae)
Source: Animals (Basel). 2021 Oct 21;11(11):3022. doi: 10.3390/ani11113022 (PMC8614464; doi:10.3390/ani11113022)
Supplement: Supplementary file 1 [file animals-11-03022-s001.zip]

Archive with 8 entries (8 files):
- 20210802_Table S1.pdf
- 20210802_Table S2.pdf
- Video S1 - Legwav couple M12 vs M18.avi
- Video S2 - Legwav couple M09 vs M03.avi
- Video S3 - Legwav mirror M18.avi
- Video S4 - Legwav mirror F05.avi
- Video S5 - neckarch M09 vs M03.avi
- Video S6 - Leg-NeckA couple M09 vs M03.avi
